# Supplementary material for: Meta-Analysis of Common and Differential Transcriptomic Responses to Biotic and Abiotic Stresses in Arabidopsis thaliana
Source: Plants (Basel). 2022 Feb 12;11(4):502. doi: 10.3390/plants11040502 (PMC8877356; doi:10.3390/plants11040502)
Supplement: Supplementary file 1 [file plants-11-00502-s001.zip]

Archive with 1 entries (1 files):
- plants-1584261-supplementary.pdf
